# Supplementary material for: Regulation of intestinal flora by Suaeda salsa extract ameliorates hyperglycemia in a mouse model of type 2 diabetes mellitus
Source: Front Nutr. 2024 Dec 16;11:1499196. doi: 10.3389/fnut.2024.1499196 (PMC11682902; doi:10.3389/fnut.2024.1499196)
Supplement: Supplementary file 1 [file Data_Sheet_1.ZIP]

Archive with 4 entries (3 files):
- Supplementary Files/
- Supplementary Files/Figure S1-NEG.pdf
- Supplementary Files/Figure S2-POS.pdf
- Supplementary Files/Table S1.xlsx
